# Supplementary material for: RhoA Ambivalently Controls Prominent Myofibroblast Characteritics by Involving Distinct Signaling Routes
Source: PLoS One. 2015 Oct 8;10(10):e0137519. doi: 10.1371/journal.pone.0137519 (PMC4598021; doi:10.1371/journal.pone.0137519)
Supplement: S3 Video — (ZIP) [file pone.0137519.s008.zip]

Archive with 1 entries (1 files):
- SupplVideo3.avi
